# Supplementary material for: MORF2-mediated plastidial retrograde signaling is involved in stress response and skotomorphogenesis beyond RNA editing
Source: Front Plant Sci. 2023 Mar 28;14:1146922. doi: 10.3389/fpls.2023.1146922 (PMC10086144; doi:10.3389/fpls.2023.1146922)
Supplement: Supplementary file 8 [file Table_1.xlsx]

## Sheet: Table S1
Table S1. List of primers used in this work.
	Forward	Reverse
1. iCRISPRi Vectors
pTA7002-Flag-dCas9-KRAB-HA	XhoI-ATGGATTACAAGGACCACGACG	SpeI-ATTTAAATGGCGCGCCCGATCTAGTAACATAGATGACACCGC
U6-26_Pro_F	AscI-CGACTTGCCTTCCGCACAATAC
U6-26_Ter_R		SpeI-ATTTAAATGGCGCGCCTATTGGTTTATCTCATCGGAACTGC
MORF2_M1_gRNA_F	gAGGTGGCGCGTGCCAGACAAGTTTTAGAGCTAGAAATAGCAAGTTAAAATAAG
MORF2_M1_26Pro_R		TTGTCTGGCACGCGCCACCTcAATCACTACTTCGACTCTAGCTGTATATAAAC
MORF2_P1_gRNA_F	GAACTGGTAAGAAGTAAGAAGTTTTAGAGCTAGAAATAGCAAGTTAAAATAAG
MORF2_P1_26Pro_R		TTCTTACTTCTTACCAGTTCAATCTCTTAGTCGACTCTACCAATATATAAAC
MORF2_P2_gRNA_F	GAATTGTTTGTTGTTTTACGGTTTTAGAGCTAGAAATAGCAAGTTAAAATAAG
MORF2_P2_26Pro_R		CGTAAAACAACAAACAATTCAATCTCTTAGTCGACTCTACCAATATATAAAC
2. Over Expression Vectors
pFGC5941-YFP	BamHI-GCGGGAGGCGGAGGTGGCGGAGGAGGCGGAGGTGTGAGCAAGGGCGAGGAG	XbaI-TTACAGCTCGTCCATGCCGAGAG
pFGC5941-MORF2-YFP	AscI-GCTTTGCCTTTGTCTGGCAC	BamHI-TCTTGTGTTTTCTCTGCGGC
3. Recombinant Expression Vector
pET28-MORF2 (tag free)	NcoI-acGCTTTGCCTTTGTCTGGCAC	EcoRI-TTATCTTGTGTTTTCTCTGCGGC
pET28b-MORF2-6His	NcoI-acGCTTTGCCTTTGTCTGGCAC	EcoRI-GGTCTTGTGTTTTCTCTGCGGC
4. Genotyping for morf2-2
F	GAGCCCAACTCATGTAAAGC
R		CATTGTAGATTCGCTTCTTCG
LBa1		TGGTTCACGTAGTGGGCCATC
5. PCR for RNA Editing Sites
ndhB(codon50)	TCATTTGCTTCTCTTCGATGG	TGTTATAGCCATTTCTGTACATTCAA
ndhB(codon156,196)	CCAAACGAACAATTTCAACG	AGGGAAAGCTTGAACCCAAT
ndhB(codon277)	GTTCATCCGGGGGAGAGAT	TGCTCGCATATCCACCATT
ndhB(codon419)	TGCTGTTCTATATCGCCATGA	GCTAAAAAGGGTATCCTGAGC
6. sqRT-PCR Primers
Cas9	ACCCTCATCCACCAGTCGATTAC	AGGGACATCGTATGGGTAGGAGC
PP2A	AAGCTTGGTGCTCTTTGCAT	CCATTACTGGAGCGAGAAGC
7. qPCR Primers
MORF2	AGCTAAGCCAGTATGAGGATGA	CCAAAGTAAGCCCGGTCCAT
PP2A	AAGCTTGGTGCTCTTTGCAT	CCATTACTGGAGCGAGAAGC
PDF1.2	CTGCTCTTGTTCTCTTTGCTG	TCCTTCAAGGTTAATGCACTG
PLP2	AGACCAAATGATTACGGAAGG	AATTCAATAGTCCCCAACCAG
DIN11	CGGAGTTTACCAATCCACAC	TCTTTTCGTGGATGCTTCTC
SAG29	GTGATGAGTCCGTTAGGTGTG	CGGCTCCTCCACTTTAGTAAC
PR5	AAGCTGGGGATAAGACCATC	ACCTCTCACAGGCACTCTTG
LHCB2.2	ACACCGTCTTACTTAACTGGAG	GATTACTTCAAGCTCACGGTTC
ACS2	GGATGGTTTAGGATTTGCTTTG	GCACTCTTGTTCTGGATTACCTG
PIF1	ATCTGTAGTGTCAAAGAGCGAA	GATGTTGTTGATACACGTGCTT
PIF3	GGTATGGGAATGCCTTATGCA	TGGAACTGTGGTCCGTGGTTA
PIF4	AATTCATCATCGGGGATTAGGG	TCATTGAGACATCGAGATCGTT
PIL1	TCATCGAAGTTTTCTCGAGGAA	GTGTCTTCGCATCATCTGATTC
GLK1	GCTACGAGATTTAGAGCACCG	TTGACGGATGTAAGTCTACCG
GLK2	CTAATCCTCCCATCGACATTCA	TGACGTTGTAACTCCGTCATAA
MPK3	TGACAGAATGTTGACGTTTGAC	GATTGAGTGCTATGGCTTCTTG
MPK6	AGAATATTCCGGCGACTCTTAG	ATTCATAGCCGAACAAACGATG
