# Supplementary material for: MORF2-mediated plastidial retrograde signaling is involved in stress response and skotomorphogenesis beyond RNA editing
Source: Front Plant Sci. 2023 Mar 28;14:1146922. doi: 10.3389/fpls.2023.1146922 (PMC10086144; doi:10.3389/fpls.2023.1146922)
Supplement: Supplementary file 9 [file Table_2.xlsx]

## Sheet: Sheet1
Table S2. Sequence information of P1, P2, and M1 protospacers that are targeted to the MORF2 locus
Protospacer Sequence	PAM	Construct Name	# bp to TSS	Program*
GAACTGGTAAGAAGTAAGAA	AGG	P1	Overlapped with TSS	CRISPR-PLANT
AATTGTTTGTTGTTTTACG	AGG	P2	165 bp downstream of TSS	CRISPR-PLANT
GGTGGCGCGTGCCAGACAA	AGG	M1	436 bp downstream of TSS	CRISPR-PLANT
