# Supplementary material for: MORF2-mediated plastidial retrograde signaling is involved in stress response and skotomorphogenesis beyond RNA editing
Source: Front Plant Sci. 2023 Mar 28;14:1146922. doi: 10.3389/fpls.2023.1146922 (PMC10086144; doi:10.3389/fpls.2023.1146922)
Supplement: Supplementary file 10 [file Table_3.xlsx]

## Sheet: Sheet1
Table S3. Transcriptome-wide comparison of chloroplast RNA-editing efficiencies between KRAB and P1-12*.
Number of Editing Site	Locus	Gene Name	Editing position (relative to AUG)	Coordinate in Chloplast Genome	Amino acid change	KRAB (+DMSO)		KRAB (+0.25 mM Dex)				P1-12 (+DMSO)		P1-12 (+0.025 mM Dex)				P1-12 (+0.25 mM Dex)
						C (count)	T (count)	C (count)	T (count)	Editing Changes	P-value	C	T	C (count)	T (count)	Editing Changes	P-value	C (count)	T (count)	Editing Changes	P-value
1	AtCg00500	accD	794	57868	S to L	3	14	3	14	0	1	5	5	3	12	30	1	9	81	40	0.150182
2	ATCG00500	accD	3'UTR	58642	---	8	8	5	13	22.2222	1	6	6	11	13	4.16667	1	13	64	33.1169	0.60757
3	AtCg00130	atpF	92	12707	P to L	22	171	11	95	1.02161	1	16	84	21	138	2.79245	1	52	539	7.20135	1
4	AtCg00670	clpP	559	69942	H to Y	122	459	138	447	-2.59146	1	100	299	64	234	3.58615	1	82	227	-1.47456	1
5	AtCg00040	matK	706	293167	H to Y	50	115	77	116	-9.59334	1	51	98	34	114	11.2552	1	31	105	11.4341	1
6	AtCg00890	ndhB	149	97016	S to L	71	437	99	373	-6.9982	0.139202	75	260	61	237	1.91826	1	75	124	-15.3004	0.00732096
7	AtCg00890	ndhB	467	96698	P to L	96	464	81	346	-1.8267	1	59	233	44	214	3.15122	1	36	135	-0.847152	1
8	AtCg00890	ndhB	586	96579	H to Y	60	502	64	350	-4.78278	1	56	274	27	212	5.67263	1	23	159	4.33233	1
9	AtCg00890	ndhB	746	96419	S to F	79	489	53	417	2.63185	1	47	282	32	255	3.13589	1	32	187	-0.326158	1
10	AtCg00890	ndhB	830	95650	S to L	41	370	30	294	0.71641	1	23	164	32	169	-3.62093	1	25	137	-3.13263	1
11	AtCg00890	ndhB	836	95644	S to L	88	340	49	291	6.14898	0.990844	43	153	56	155	-4.60151	1	57	108	-12.6067	0.316822
12	AtCg00890	ndhB	872	95608	S to L	59	384	61	269	-5.16656	1	34	165	49	171	-5.1873	1	21	142	4.20199	1
13	AtCg00890	ndhB	1255	95225	H to Y	8	461	19	285	-4.54424	0.0366682	18	254	5	205	4.23669	1	17	183	-1.88235	1
14	AtCg00890	ndhB	1481	94999	P to L	78	485	45	302	0.886052	1	18	263	49	243	-10.3751	0.00451568	39	197	-10.1197	0.0120435
15	AtCg01050	ndhD	2	117166	T to M	98	29	61	25	6.23512	1	44	17	86	23	-6.76794	1	88	13	-14.9976	0.745064
16	AtCg01050	ndhD	383	116785	S to L	33	95	43	56	-17.6531	0.235221	36	42	30	67	15.226	1	22	113	29.8575	0.00017408
17	AtCg01050	ndhD	674	116494	S to L	38	110	51	85	-11.8243	1	45	64	19	75	21.0716	0.0492053	29	117	21.4214	0.0090232
18	AtCg01050	ndhD	878	116290	S to L	79	134	53	62	-8.99775	1	42	115	34	76	-4.1575	1	57	165	1.07592	1
19	AtCg01050	ndhD	887	116281	P to L	67	151	40	73	-4.66429	1	35	120	29	78	-4.52216	1	47	169	0.821386	1
20	AtCg01010	ndhF	290	112235	S to L	466	23	451	23	0.148844	1	264	11	209	17	3.52212	1	184	26	8.38095	0.0282159
21	AtCg01080	ndhG	50	118858	S to F	65	153	36	95	2.3356	1	35	110	52	78	-15.8621	0.212728	42	116	-2.44435	1
22	ATCG005900	petL	5	65716	P to L	62	48	74	26	-17.6364	0.312864	41	30	26	30	11.3179	1	12	30	29.1751	0.115667
23	AtCg00580	psbE	214	64109	P to S	1	172	1	199	0.0780347	1	1	134	3	129	-1.53199	1	12	252	-3.80471	1
24	AtCg00570	psbF	77	63985	S to F	14	191	4	209	4.95133	0.514421	1	135	8	107	-6.22123	0.436282	11	241	-3.62979	1
25	AtCg00300	psbZ	50	35800	S to L	352	1433	341	1118	-3.65228	0.424895	255	829	208	673	-0.0855494	1	275	551	-9.76899	8.91521e-05
26	AtCg00840	rpl23	89	86055	S to L	449	5145	376	4908	0.910636	1	257	2939	175	1972	-0.109607	1	49	1017	3.44468	0.00395428
27	AtCg00740	rpoA	200	78691	S to F	686	4915	509	4145	1.31098	1	428	2722	259	2379	3.76926	0.000345553	185	1231	0.52233	1
28	AtCg00190	rpoB	338	25992	S to F	29	162	31	169	-0.316754	1	16	61	17	82	3.6075	1	4	61	14.6254	0.512147
29	AtCg00190	rpoB	551	25779	S to L	10	164	18	210	-2.14761	1	10	98	7	74	0.617284	1	3	63	4.7138	1
30	AtCg00190	rpoB	2432	23898	S to L	11	125	9	122	1.21801	1	11	63	4	86	10.4204	0.972319	5	77	8.7673	1
31	AtCg00180	rpoC1	488	21806	S to L	70	35	34	42	21.9298	0.131419	29	16	40	22	-0.0716846	1	62	30	-2.94686	1
32	ATCG00065	rps12	intron	69553	---	402	65	420	92	4.05012	1	215	48	298	79	2.70396	1	169	31	-2.75095	1
33	AtCg00330	rps14	80	37161	S to L	80	2065	62	2751	1.52555	0.0639103	79	1599	60	1111	-0.41584	1	101	926	-5.12648	1.41861e-05
34	AtCg00330	rps14	149	37092	P to L	153	2582	177	3380	0.618046	1	140	2015	106	1235	-1.40803	1	144	1230	-3.98383	0.00116858
* Red color highlights the sites whose editing efficiencies were significantly changed in Dex-treated 8-d seedlings of KRAB and P1-12 compared to the corresponding genotype treated with DMSO. All plants were grown vertically under the same LD condition. P-values were calculated based on Fisher's exact test with bonferroni adjustment.
