# Supplementary material for: MORF2-mediated plastidial retrograde signaling is involved in stress response and skotomorphogenesis beyond RNA editing
Source: Front Plant Sci. 2023 Mar 28;14:1146922. doi: 10.3389/fpls.2023.1146922 (PMC10086144; doi:10.3389/fpls.2023.1146922)
Supplement: Supplementary file 11 [file Table_4.xlsx]

## Sheet: Table S3
Table S4. Overrepresented GO pathways in upregulated SDEGs of P1-12 (+0.25 microM Dex) identified from comparison with P1-12 (+DMSO) or with KRAB (+0.25 microM Dex).
Number of Sig Go	Ancestor GO	Ancestor GO Term	GO	GO Term	P1-12 (+Dex)/P1-12(+DMSO)	P1-12 (+Dex)/KRAB(+Dex)
1	GO:0044419	biological process involved in interspecies interaction between organisms	GO:0009617	response to bacterium	2.78023	2.85204
2	GO:0044419	biological process involved in interspecies interaction between organisms	GO:0009620	response to fungus	4.16033	4.05419
3	GO:0044419	biological process involved in interspecies interaction between organisms	GO:0043903	regulation of biological process involved in symbiotic interaction	3.78347	3.90089
4	GO:0044419	biological process involved in interspecies interaction between organisms	GO:0044403	biological process involved in symbiotic interaction	3.55449	3.68627
5	GO:0044419	biological process involved in interspecies interaction between organisms	GO:0044419	biological process involved in interspecies interaction between organisms	3.27227	3.1779
6	GO:0044419	biological process involved in interspecies interaction between organisms	GO:0045087	innate immune response	2.88523	3.1343
7	GO:0044419	biological process involved in interspecies interaction between organisms	GO:0045088	regulation of innate immune response	3.86045	3.98929
8	GO:0044419	biological process involved in interspecies interaction between organisms	GO:0050832	defense response to fungus	4.42948	4.4923
9	GO:0044419	biological process involved in interspecies interaction between organisms	GO:0051702	biological process involved in interaction with symbiont	3.6522	3.78172
10	GO:0044419	biological process involved in interspecies interaction between organisms	GO:0051707	response to other organism	3.27198	3.17508
11	GO:0065007	biological regulation	GO:0009863	salicylic acid mediated signaling pathway	3.78687	3.66675
12	GO:0065007	biological regulation	GO:0010363	regulation of plant-type hypersensitive response	3.81331	3.93119
13	GO:0009987	cellular process	GO:0007154	cell communication	2.5098	2.37325
14	GO:0009987	cellular process	GO:0008219	cell death	3.35084	3.56911
15	GO:0009987	cellular process	GO:0012501	programmed cell death	3.52761	3.60689
16	GO:0002376	immune system process	GO:0002252	immune effector process	10.6128	7.66681
17	GO:0002376	immune system process	GO:0002376	immune system process	3.19669	3.19681
18	GO:0002376	immune system process	GO:0002679	respiratory burst involved in defense response	10.9112	7.76437
19	GO:0002376	immune system process	GO:0002682	regulation of immune system process	3.90724	4.0562
20	GO:0002376	immune system process	GO:0006955	immune response	2.87634	2.9184
21	GO:0002376	immune system process	GO:0050776	regulation of immune response	3.90724	4.0562
22	GO:0051179	localization	GO:0006612	protein targeting to membrane	3.76873	3.88591
23	GO:0051179	localization	GO:0051668	localization within membrane	3.69665	3.81267
24	GO:0051179	localization	GO:0072657	protein localization to membrane	3.72515	3.84164
25	GO:0051179	localization	GO:0090150	establishment of protein localization to membrane	3.72515	3.84164
26	GO:0008152	metabolic process	GO:0042537	benzene-containing compound metabolic process	4.26281	4.4887
27	GO:0008152	metabolic process	GO:0045730	respiratory burst	10.9112	7.76437
28	GO:0048519	negative regulation of biological process	GO:0031348	negative regulation of defense response	3.54919	3.84475
29	GO:0048519	negative regulation of biological process	GO:0043069	negative regulation of programmed cell death	4.93468	5.09701
30	GO:0048519	negative regulation of biological process	GO:0048585	negative regulation of response to stimulus	3.1633	3.28548
31	GO:0048519	negative regulation of biological process	GO:0060548	negative regulation of cell death	4.84418	5.0052
32	GO:0050789	regulation of biological process	GO:0010941	regulation of cell death	3.86443	3.93477
33	GO:0050789	regulation of biological process	GO:0043067	regulation of programmed cell death	3.79103	3.85033
34	GO:0050896	response to stimulus	GO:0002831	regulation of response to biotic stimulus	3.92171	4.07101
35	GO:0050896	response to stimulus	GO:0006950	response to stress	2.17972	2.26995
36	GO:0050896	response to stimulus	GO:0006952	defense response	3.17667	3.31753
37	GO:0050896	response to stimulus	GO:0009605	response to external stimulus	2.8092	2.77934
38	GO:0050896	response to stimulus	GO:0009607	response to biotic stimulus	3.26866	3.17192
39	GO:0050896	response to stimulus	GO:0009626	plant-type hypersensitive response	3.66545	3.79525
40	GO:0050896	response to stimulus	GO:0009627	systemic acquired resistance	3.45807	3.57898
41	GO:0050896	response to stimulus	GO:0009719	response to endogenous stimulus	2.68405	2.36418
42	GO:0050896	response to stimulus	GO:0009723	response to ethylene	5.8149	4.00807
43	GO:0050896	response to stimulus	GO:0009725	response to hormone	2.69731	2.37556
44	GO:0050896	response to stimulus	GO:0009737	response to abscisic acid	3.15015	2.62857
45	GO:0050896	response to stimulus	GO:0009751	response to salicylic acid	4.23378	4.04877
46	GO:0050896	response to stimulus	GO:0009753	response to jasmonic acid	3.44673	2.90542
47	GO:0050896	response to stimulus	GO:0010033	response to organic substance	2.98713	2.80542
48	GO:0050896	response to stimulus	GO:0010200	response to chitin	5.2304	4.89484
49	GO:0050896	response to stimulus	GO:0010243	response to organonitrogen compound	4.86771	4.57777
50	GO:0050896	response to stimulus	GO:0014070	response to organic cyclic compound	3.91761	3.65363
51	GO:0050896	response to stimulus	GO:0031347	regulation of defense response	3.69118	3.8932
52	GO:0050896	response to stimulus	GO:0032101	regulation of response to external stimulus	3.95096	4.10555
53	GO:0050896	response to stimulus	GO:0032870	cellular response to hormone stimulus	3.38592	2.85931
54	GO:0050896	response to stimulus	GO:0033554	cellular response to stress	2.28111	2.48856
55	GO:0050896	response to stimulus	GO:0033993	response to lipid	3.09888	2.72872
56	GO:0050896	response to stimulus	GO:0034050	programmed cell death induced by symbiont	3.6522	3.78172
57	GO:0050896	response to stimulus	GO:0042221	response to chemical	2.75219	2.54951
58	GO:0050896	response to stimulus	GO:0043207	response to external biotic stimulus	3.27198	3.17508
59	GO:0050896	response to stimulus	GO:0048583	regulation of response to stimulus	3.12604	3.29209
60	GO:0050896	response to stimulus	GO:0050896	response to stimulus	2.44073	2.46421
61	GO:0050896	response to stimulus	GO:0051716	cellular response to stimulus	2.34197	2.29649
62	GO:0050896	response to stimulus	GO:0070542	response to fatty acid	3.54045	3.00561
63	GO:0050896	response to stimulus	GO:0070887	cellular response to chemical stimulus	3.3541	3.13091
64	GO:0050896	response to stimulus	GO:0071310	cellular response to organic substance	3.43631	3.15604
65	GO:0050896	response to stimulus	GO:0071396	cellular response to lipid	3.41058	2.99331
66	GO:0050896	response to stimulus	GO:0071407	cellular response to organic cyclic compound	3.53558	3.46224
67	GO:0050896	response to stimulus	GO:0071446	cellular response to salicylic acid stimulus	3.83928	3.81776
68	GO:0050896	response to stimulus	GO:0071495	cellular response to endogenous stimulus	3.35197	2.83176
69	GO:0050896	response to stimulus	GO:0080134	regulation of response to stress	3.56984	3.77243
70	GO:0050896	response to stimulus	GO:0080135	regulation of cellular response to stress	3.8016	3.92935
71	GO:0050896	response to stimulus	GO:0097305	response to alcohol	3.14236	2.62232
72	GO:0050896	response to stimulus	GO:0098542	defense response to other organism	2.89808	2.94017
73	GO:0050896	response to stimulus	GO:1901698	response to nitrogen compound	4.779	4.25774
74	GO:0050896	response to stimulus	GO:1901700	response to oxygen-containing compound	3.12905	2.95087
75	GO:0050896	response to stimulus	GO:1901701	cellular response to oxygen-containing compound	3.15658	2.92326
76	GO:0023052	signaling	GO:0007165	signal transduction	2.61507	2.36148
77	GO:0023052	signaling	GO:0009755	hormone-mediated signaling pathway	3.31056	2.78608
78	GO:0023052	signaling	GO:0023052	signaling	2.54008	2.32849
79	GO:0023052	signaling	GO:0035556	intracellular signal transduction	3.4271	2.93603
80	GO:0065007	biological regulation	GO:0009862	systemic acquired resistance, salicylic acid mediated signaling pathway	3.76415	na
81	GO:0065007	biological regulation	GO:0009873	ethylene-activated signaling pathway	5.58929	na
82	GO:0050789	regulation of biological process	GO:0050794	regulation of cellular process	1.68377	na
83	GO:0050896	response to stimulus	GO:0010035	response to inorganic substance	2.25717	na
84	GO:0050896	response to stimulus	GO:0009414	response to water deprivation	3.3441	na
85	GO:0050896	response to stimulus	GO:0009415	response to water	3.30734	na
86	GO:0050896	response to stimulus	GO:0071369	cellular response to ethylene stimulus	6.00306	na
87	GO:0050896	response to stimulus	GO:0001101	response to acid chemical	3.22455	na
88	GO:0050896	response to stimulus	GO:0071215	cellular response to abscisic acid stimulus	3.85742	na
89	GO:0050896	response to stimulus	GO:0097306	cellular response to alcohol	3.85742	na
90	GO:0050896	response to stimulus	GO:0071398	cellular response to fatty acid	3.53391	na
91	GO:0050896	response to stimulus	GO:0042538	hyperosmotic salinity response	4.93427	na
92	GO:0050896	response to stimulus	GO:0010167	response to nitrate	3.92639	na
93	GO:0023052	signaling	GO:0009738	abscisic acid-activated signaling pathway	3.91562	na
