# Supplementary material for: MORF2-mediated plastidial retrograde signaling is involved in stress response and skotomorphogenesis beyond RNA editing
Source: Front Plant Sci. 2023 Mar 28;14:1146922. doi: 10.3389/fpls.2023.1146922 (PMC10086144; doi:10.3389/fpls.2023.1146922)
Supplement: Supplementary file 12 [file Table_5.xlsx]

## Sheet: Table S4
Table S5. Overrepresented GO pathways in downregulated SDEGs of P1-12 (+0.25 microM Dex) identified from comparison with P1-12 (+DMSO) or with KRAB (+0.25 microM Dex).
Number of Sig Go	Ancestor GO	Ancestor GO Term	GO	GO Term*	P1-12 (+Dex)/P1-12(+DMSO)	P1-12 (+Dex)/KRAB(+Dex)
1	GO:0065007	biological regulation	GO:1901987	regulation of cell cycle phase transition	6.30471	6.49774
2	GO:0065007	biological regulation	GO:1901990	regulation of mitotic cell cycle phase transition	6.79138	6.98679
3	GO:0065007	biological regulation	GO:1902680	positive regulation of RNA biosynthetic process	3.3549	3.05997
4	GO:0065007	biological regulation	GO:1902749	regulation of cell cycle G2/M phase transition	6.58291	6.72911
5	GO:0065007	biological regulation	GO:1903508	positive regulation of nucleic acid-templated transcription	3.3549	3.05997
6	GO:0009987	cellular process	GO:0000086	G2/M transition of mitotic cell cycle	6.84127	7.00401
7	GO:0009987	cellular process	GO:0000226	microtubule cytoskeleton organization	3.24365	3.31834
8	GO:0009987	cellular process	GO:0000910	cytokinesis	5.06823	5.08539
9	GO:0009987	cellular process	GO:0000911	cytokinesis by cell plate formation	5.27113	5.39953
10	GO:0009987	cellular process	GO:0006996	organelle organization	2.35445	2.11548
11	GO:0009987	cellular process	GO:0007017	microtubule-based process	3.10404	3.18489
12	GO:0009987	cellular process	GO:0008283	cell population proliferation	3.79379	4.5208
13	GO:0009987	cellular process	GO:0009073	aromatic amino acid family biosynthetic process	5.52786	5.24417
14	GO:0009987	cellular process	GO:0009657	plastid organization	10.6369	8.13529
15	GO:0009987	cellular process	GO:0009658	chloroplast organization	7.33418	6.19572
16	GO:0009987	cellular process	GO:0009668	plastid membrane organization	13.3582	9.37857
17	GO:0009987	cellular process	GO:0009767	photosynthetic electron transport chain	14.7159	8.43422
18	GO:0009987	cellular process	GO:0009773	photosynthetic electron transport in photosystem I	19.519	11.7237
19	GO:0009987	cellular process	GO:0009987	cellular process	1.61936	1.5804
20	GO:0009987	cellular process	GO:0010027	thylakoid membrane organization	13.3582	9.37857
21	GO:0009987	cellular process	GO:0010207	photosystem II assembly	11.1839	6.61656
22	GO:0009987	cellular process	GO:0015979	photosynthesis	9.90452	6.49476
23	GO:0009987	cellular process	GO:0015994	chlorophyll metabolic process	6.65816	4.66746
24	GO:0009987	cellular process	GO:0015995	chlorophyll biosynthetic process	12.0606	7.92402
25	GO:0009987	cellular process	GO:0016043	cellular component organization	2.25945	2.05842
26	GO:0009987	cellular process	GO:0016109	tetraterpenoid biosynthetic process	11.133	8.12329
27	GO:0009987	cellular process	GO:0016117	carotenoid biosynthetic process	11.133	8.12329
28	GO:0009987	cellular process	GO:0016143	S-glycoside metabolic process	4.32522	4.17331
29	GO:0009987	cellular process	GO:0016144	S-glycoside biosynthetic process	4.36817	4.51091
30	GO:0009987	cellular process	GO:0019252	starch biosynthetic process	6.7819	5.31479
31	GO:0009987	cellular process	GO:0019288	isopentenyl diphosphate biosynthetic process, methylerythritol 4-phosphate pathway	15.2473	12.1555
32	GO:0009987	cellular process	GO:0019684	photosynthesis, light reaction	10.5184	6.93153
33	GO:0009987	cellular process	GO:0019757	glycosinolate metabolic process	4.32522	4.17331
34	GO:0009987	cellular process	GO:0019758	glycosinolate biosynthetic process	4.36817	4.51091
35	GO:0009987	cellular process	GO:0019760	glucosinolate metabolic process	4.32522	4.17331
36	GO:0009987	cellular process	GO:0019761	glucosinolate biosynthetic process	4.36817	4.51091
37	GO:0009987	cellular process	GO:0022607	cellular component assembly	3.07929	2.62544
38	GO:0009987	cellular process	GO:0022613	ribonucleoprotein complex biogenesis	6.86668	5.85577
39	GO:0009987	cellular process	GO:0031163	metallo-sulfur cluster assembly	11.2003	10.3609
40	GO:0009987	cellular process	GO:0042254	ribosome biogenesis	7.04662	5.99573
41	GO:0009987	cellular process	GO:0042793	plastid transcription	12.9232	8.97614
42	GO:0009987	cellular process	GO:0044085	cellular component biogenesis	2.70846	2.50973
43	GO:0009987	cellular process	GO:0044728	DNA methylation or demethylation	3.68172	4.27941
44	GO:0009987	cellular process	GO:0044770	cell cycle phase transition	6.0904	6.29451
45	GO:0009987	cellular process	GO:0044772	mitotic cell cycle phase transition	6.52706	6.73533
46	GO:0009987	cellular process	GO:0044839	cell cycle G2/M phase transition	6.84127	7.00401
47	GO:0009987	cellular process	GO:0051301	cell division	3.23833	3.31615
48	GO:0009987	cellular process	GO:0061024	membrane organization	11.4169	8.2563
49	GO:0009987	cellular process	GO:0061647	histone H3-K9 modification	4.0586	4.5706
50	GO:0009987	cellular process	GO:0071840	cellular component organization or biogenesis	2.1936	2.03892
51	GO:0009987	cellular process	GO:1901607	alpha-amino acid biosynthetic process	2.83296	2.57337
52	GO:0009987	cellular process	GO:1903047	mitotic cell cycle process	4.86037	4.84489
53	GO:0032502	developmental process	GO:0009653	anatomical structure morphogenesis	2.33988	2.38962
54	GO:0032502	developmental process	GO:0009965	leaf morphogenesis	6.47988	5.2737
55	GO:0032502	developmental process	GO:0010016	shoot system morphogenesis	4.88595	4.33377
56	GO:0032502	developmental process	GO:0010103	stomatal complex morphogenesis	7.72048	7.72264
57	GO:0032502	developmental process	GO:0010374	stomatal complex development	5.20943	5.31526
58	GO:0032502	developmental process	GO:0032502	developmental process	1.62723	1.71233
59	GO:0032502	developmental process	GO:0048367	shoot system development	2.83004	2.68102
60	GO:0032502	developmental process	GO:0048437	floral organ development	2.49846	2.48854
61	GO:0032502	developmental process	GO:0048438	floral whorl development	3.10073	2.99846
62	GO:0032502	developmental process	GO:0048441	petal development	7.99017	7.1148
63	GO:0032502	developmental process	GO:0048442	sepal development	9.47375	8.30401
64	GO:0032502	developmental process	GO:0048446	petal morphogenesis	9.48038	8.24067
65	GO:0032502	developmental process	GO:0048447	sepal morphogenesis	9.86041	8.53569
66	GO:0032502	developmental process	GO:0048451	petal formation	9.86041	8.53569
67	GO:0032502	developmental process	GO:0048453	sepal formation	9.86041	8.53569
68	GO:0032502	developmental process	GO:0048464	flower calyx development	9.47375	8.30401
69	GO:0032502	developmental process	GO:0048465	corolla development	7.99017	7.1148
70	GO:0032502	developmental process	GO:0048646	anatomical structure formation involved in morphogenesis	3.11133	3.32387
71	GO:0032502	developmental process	GO:0048731	system development	1.82352	1.82535
72	GO:0032502	developmental process	GO:0048827	phyllome development	3.03008	2.78957
73	GO:0032502	developmental process	GO:0048856	anatomical structure development	1.60724	1.68688
74	GO:0032502	developmental process	GO:0090626	plant epidermis morphogenesis	3.18949	3.21519
75	GO:0032502	developmental process	GO:0090698	post-embryonic plant morphogenesis	3.8536	3.90222
76	GO:0032502	developmental process	GO:0099402	plant organ development	1.98563	1.98578
77	GO:0032502	developmental process	GO:1905392	plant organ morphogenesis	2.57689	2.54687
78	GO:0051179	localization	GO:0009902	chloroplast relocation	7.62355	5.3068
79	GO:0051179	localization	GO:0019750	chloroplast localization	7.49149	5.22945
80	GO:0051179	localization	GO:0045036	protein targeting to chloroplast	16.1621	16.5659
81	GO:0051179	localization	GO:0051644	plastid localization	7.49149	5.22945
82	GO:0051179	localization	GO:0051656	establishment of organelle localization	7.49149	5.22945
83	GO:0051179	localization	GO:0051667	establishment of plastid localization	7.62355	5.3068
84	GO:0051179	localization	GO:0072596	establishment of protein localization to chloroplast	16.1621	16.5659
85	GO:0051179	localization	GO:0072598	protein localization to chloroplast	16.1621	16.5659
86	GO:0008152	metabolic process	GO:0000023	maltose metabolic process	6.84062	5.4326
87	GO:0008152	metabolic process	GO:0000096	sulfur amino acid metabolic process	3.05386	2.75255
88	GO:0008152	metabolic process	GO:0005982	starch metabolic process	5.72224	4.47335
89	GO:0008152	metabolic process	GO:0005984	disaccharide metabolic process	5.87315	4.74477
90	GO:0008152	metabolic process	GO:0006081	cellular aldehyde metabolic process	8.42718	7.25896
91	GO:0008152	metabolic process	GO:0006082	organic acid metabolic process	2.40438	2.26008
92	GO:0008152	metabolic process	GO:0006090	pyruvate metabolic process	5.21137	4.61898
93	GO:0008152	metabolic process	GO:0006091	generation of precursor metabolites and energy	4.96459	3.72036
94	GO:0008152	metabolic process	GO:0006098	pentose-phosphate shunt	12.4407	8.21672
95	GO:0008152	metabolic process	GO:0006139	nucleobase-containing compound metabolic process	1.67067	1.63355
96	GO:0008152	metabolic process	GO:0006260	DNA replication	3.81856	3.81871
97	GO:0008152	metabolic process	GO:0006261	DNA-dependent DNA replication	3.35915	3.35387
98	GO:0008152	metabolic process	GO:0006270	DNA replication initiation	7.10002	8.28027
99	GO:0008152	metabolic process	GO:0006275	regulation of DNA replication	5.16153	5.65259
100	GO:0008152	metabolic process	GO:0006304	DNA modification	3.68172	4.27941
101	GO:0008152	metabolic process	GO:0006305	DNA alkylation	3.74475	4.35392
102	GO:0008152	metabolic process	GO:0006306	DNA methylation	3.74475	4.35392
103	GO:0008152	metabolic process	GO:0006364	rRNA processing	10.8259	8.543
104	GO:0008152	metabolic process	GO:0006396	RNA processing	2.37025	2.1356
105	GO:0008152	metabolic process	GO:0006399	tRNA metabolic process	5.13981	5.8713
106	GO:0008152	metabolic process	GO:0006520	cellular amino acid metabolic process	2.57867	2.44461
107	GO:0008152	metabolic process	GO:0006534	cysteine metabolic process	5.03258	4.27855
108	GO:0008152	metabolic process	GO:0006629	lipid metabolic process	2.27474	2.18009
109	GO:0008152	metabolic process	GO:0006644	phospholipid metabolic process	5.97871	5.26824
110	GO:0008152	metabolic process	GO:0006720	isoprenoid metabolic process	7.87575	6.64032
111	GO:0008152	metabolic process	GO:0006721	terpenoid metabolic process	4.62655	3.86526
112	GO:0008152	metabolic process	GO:0006725	cellular aromatic compound metabolic process	1.6599	1.60618
113	GO:0008152	metabolic process	GO:0006739	NADP metabolic process	12.1097	8.08437
114	GO:0008152	metabolic process	GO:0006740	NADPH regeneration	12.5727	8.32656
115	GO:0008152	metabolic process	GO:0006778	porphyrin-containing compound metabolic process	6.32902	4.56405
116	GO:0008152	metabolic process	GO:0006779	porphyrin-containing compound biosynthetic process	10.1126	6.99964
117	GO:0008152	metabolic process	GO:0006790	sulfur compound metabolic process	3.67772	3.5448
118	GO:0008152	metabolic process	GO:0006793	phosphorus metabolic process	2.41431	2.19415
119	GO:0008152	metabolic process	GO:0006796	phosphate-containing compound metabolic process	2.44478	2.21971
120	GO:0008152	metabolic process	GO:0006807	nitrogen compound metabolic process	1.56136	1.52314
121	GO:0008152	metabolic process	GO:0008152	metabolic process	1.74186	1.63599
122	GO:0008152	metabolic process	GO:0008299	isoprenoid biosynthetic process	8.21947	6.95238
123	GO:0008152	metabolic process	GO:0008610	lipid biosynthetic process	3.12682	2.98684
124	GO:0008152	metabolic process	GO:0008652	cellular amino acid biosynthetic process	2.85679	2.60627
125	GO:0008152	metabolic process	GO:0008654	phospholipid biosynthetic process	6.42021	5.62845
126	GO:0008152	metabolic process	GO:0009058	biosynthetic process	1.78726	1.7071
127	GO:0008152	metabolic process	GO:0009059	macromolecule biosynthetic process	1.7596	1.63704
128	GO:0008152	metabolic process	GO:0009069	serine family amino acid metabolic process	4.39582	3.87006
129	GO:0008152	metabolic process	GO:0009070	serine family amino acid biosynthetic process	4.99489	4.24889
130	GO:0008152	metabolic process	GO:0009240	isopentenyl diphosphate biosynthetic process	14.5867	11.7096
131	GO:0008152	metabolic process	GO:0009250	glucan biosynthetic process	3.58198	2.96785
132	GO:0008152	metabolic process	GO:0009311	oligosaccharide metabolic process	5.28352	4.32963
133	GO:0008152	metabolic process	GO:0010467	gene expression	1.68595	1.61493
134	GO:0008152	metabolic process	GO:0010556	regulation of macromolecule biosynthetic process	1.83637	1.81757
135	GO:0008152	metabolic process	GO:0016053	organic acid biosynthetic process	2.40662	2.21749
136	GO:0008152	metabolic process	GO:0016070	RNA metabolic process	1.83071	1.70581
137	GO:0008152	metabolic process	GO:0016072	rRNA metabolic process	10.7316	8.47902
138	GO:0008152	metabolic process	GO:0016108	tetraterpenoid metabolic process	10.4487	7.70834
139	GO:0008152	metabolic process	GO:0016114	terpenoid biosynthetic process	4.88858	4.1237
140	GO:0008152	metabolic process	GO:0016116	carotenoid metabolic process	10.4487	7.70834
141	GO:0008152	metabolic process	GO:0016226	iron-sulfur cluster assembly	11.2003	10.3609
142	GO:0008152	metabolic process	GO:0016556	mRNA modification	11.0723	10.3758
143	GO:0008152	metabolic process	GO:0016572	histone phosphorylation	6.77156	7.9236
144	GO:0008152	metabolic process	GO:0018022	peptidyl-lysine methylation	3.1327	3.60054
145	GO:0008152	metabolic process	GO:0019222	regulation of metabolic process	1.71208	1.65457
146	GO:0008152	metabolic process	GO:0019344	cysteine biosynthetic process	5.10969	4.33911
147	GO:0008152	metabolic process	GO:0019637	organophosphate metabolic process	2.54763	2.3088
148	GO:0008152	metabolic process	GO:0019682	glyceraldehyde-3-phosphate metabolic process	15.2473	12.1555
149	GO:0008152	metabolic process	GO:0019752	carboxylic acid metabolic process	2.32981	2.18508
150	GO:0008152	metabolic process	GO:0022900	electron transport chain	8.43984	5.51679
151	GO:0008152	metabolic process	GO:0031323	regulation of cellular metabolic process	1.95679	1.92717
152	GO:0008152	metabolic process	GO:0031326	regulation of cellular biosynthetic process	1.83486	1.82122
153	GO:0008152	metabolic process	GO:0032787	monocarboxylic acid metabolic process	2.25814	2.09999
154	GO:0008152	metabolic process	GO:0033013	tetrapyrrole metabolic process	6.27787	4.53198
155	GO:0008152	metabolic process	GO:0033014	tetrapyrrole biosynthetic process	9.96895	6.96121
156	GO:0008152	metabolic process	GO:0034470	ncRNA processing	8.59368	7.13115
157	GO:0008152	metabolic process	GO:0034641	cellular nitrogen compound metabolic process	1.7024	1.66984
158	GO:0008152	metabolic process	GO:0034645	cellular macromolecule biosynthetic process	1.70394	1.60885
159	GO:0008152	metabolic process	GO:0034660	ncRNA metabolic process	7.5552	6.34562
160	GO:0008152	metabolic process	GO:0034968	histone lysine methylation	3.15139	3.62228
161	GO:0008152	metabolic process	GO:0035303	regulation of dephosphorylation	6.46719	4.51226
162	GO:0008152	metabolic process	GO:0035304	regulation of protein dephosphorylation	6.55397	4.56391
163	GO:0008152	metabolic process	GO:0042440	pigment metabolic process	5.68685	4.59964
164	GO:0008152	metabolic process	GO:0043170	macromolecule metabolic process	1.68794	1.56385
165	GO:0008152	metabolic process	GO:0043436	oxoacid metabolic process	2.43235	2.28455
166	GO:0008152	metabolic process	GO:0044237	cellular metabolic process	1.76457	1.6525
167	GO:0008152	metabolic process	GO:0044238	primary metabolic process	1.55834	1.50672
168	GO:0008152	metabolic process	GO:0044249	cellular biosynthetic process	1.87492	1.79584
169	GO:0008152	metabolic process	GO:0044255	cellular lipid metabolic process	2.65962	2.47323
170	GO:0008152	metabolic process	GO:0044272	sulfur compound biosynthetic process	3.38601	3.16565
171	GO:0008152	metabolic process	GO:0044281	small molecule metabolic process	1.75298	1.71521
172	GO:0008152	metabolic process	GO:0046148	pigment biosynthetic process	8.13587	6.42598
173	GO:0008152	metabolic process	GO:0046394	carboxylic acid biosynthetic process	2.23943	2.04175
174	GO:0008152	metabolic process	GO:0046483	heterocycle metabolic process	1.69437	1.64779
175	GO:0008152	metabolic process	GO:0046490	isopentenyl diphosphate metabolic process	14.5867	11.7096
176	GO:0008152	metabolic process	GO:0051156	glucose 6-phosphate metabolic process	12.4407	8.21672
177	GO:0008152	metabolic process	GO:0051567	histone H3-K9 methylation	4.0586	4.5706
178	GO:0008152	metabolic process	GO:0071704	organic substance metabolic process	1.7169	1.62588
179	GO:0008152	metabolic process	GO:0090304	nucleic acid metabolic process	1.99172	1.90221
180	GO:0008152	metabolic process	GO:0090407	organophosphate biosynthetic process	2.94301	2.82698
181	GO:0008152	metabolic process	GO:1901135	carbohydrate derivative metabolic process	2.53383	2.32123
182	GO:0008152	metabolic process	GO:1901360	organic cyclic compound metabolic process	1.65092	1.59964
183	GO:0008152	metabolic process	GO:1901566	organonitrogen compound biosynthetic process	1.83483	1.73178
184	GO:0008152	metabolic process	GO:1901576	organic substance biosynthetic process	1.83465	1.75083
185	GO:0008152	metabolic process	GO:1901657	glycosyl compound metabolic process	3.71087	3.60651
186	GO:0008152	metabolic process	GO:1901659	glycosyl compound biosynthetic process	4.17651	4.31635
187	GO:0008152	metabolic process	GO:2000112	regulation of cellular macromolecule biosynthetic process	1.83826	1.81941
188	GO:0032501	multicellular organismal process	GO:0032501	multicellular organismal process	1.54156	1.59866
189	GO:0048518	positive regulation of biological process	GO:0010557	positive regulation of macromolecule biosynthetic process	3.17893	2.91691
190	GO:0048518	positive regulation of biological process	GO:0010604	positive regulation of macromolecule metabolic process	2.97141	2.77591
191	GO:0048518	positive regulation of biological process	GO:0031325	positive regulation of cellular metabolic process	3.06881	2.87799
192	GO:0048518	positive regulation of biological process	GO:0031328	positive regulation of cellular biosynthetic process	3.23705	2.97913
193	GO:0048518	positive regulation of biological process	GO:0045893	positive regulation of transcription, DNA-templated	3.3549	3.05997
194	GO:0048518	positive regulation of biological process	GO:0045935	positive regulation of nucleobase-containing compound metabolic process	3.26909	2.98486
195	GO:0048518	positive regulation of biological process	GO:0051173	positive regulation of nitrogen compound metabolic process	3.12636	2.92055
196	GO:0048518	positive regulation of biological process	GO:0051254	positive regulation of RNA metabolic process	3.31759	3.02733
197	GO:0050789	regulation of biological process	GO:0010389	regulation of G2/M transition of mitotic cell cycle	6.58291	6.72911
198	GO:0050896	response to stimulus	GO:0010114	response to red light	6.34509	5.50317
198	GO:0032502	developmental process	GO:0007275	multicellular organism development	na	1.60601
198	GO:0032502	developmental process	GO:0009888	tissue development	na	1.92509
198	GO:0032502	developmental process	GO:0090558	plant epidermis development	na	2.23355
198	GO:0008152	metabolic process	GO:0016570	histone modification	na	2.87272
198	GO:0050789	regulation of biological process	GO:0051726	regulation of cell cycle	na	3.00408
198	GO:0065007	biological regulation	GO:0044093	positive regulation of molecular function	5.8441	na
198	GO:0065007	biological regulation	GO:0043085	positive regulation of catalytic activity	5.79191	na
198	GO:0009987	cellular process	GO:1901605	alpha-amino acid metabolic process	2.53538	na
198	GO:0009987	cellular process	GO:0034622	cellular protein-containing complex assembly	2.2865	na
198	GO:0009987	cellular process	GO:0065003	protein-containing complex assembly	2.24331	na
198	GO:0009987	cellular process	GO:0043933	protein-containing complex subunit organization	2.20239	na
198	GO:0032502	developmental process	GO:0048366	leaf development	2.79658	na
198	GO:0051179	localization	GO:0051640	organelle localization	4.57809	na
198	GO:0008152	metabolic process	GO:0006470	protein dephosphorylation	4.50682	na
198	GO:0008152	metabolic process	GO:0019220	regulation of phosphate metabolic process	4.21543	na
198	GO:0008152	metabolic process	GO:0051174	regulation of phosphorus metabolic process	4.21543	na
198	GO:0008152	metabolic process	GO:0006073	cellular glucan metabolic process	2.91577	na
198	GO:0008152	metabolic process	GO:0044042	glucan metabolic process	2.91577	na
198	GO:0008152	metabolic process	GO:0000097	sulfur amino acid biosynthetic process	3.10397	na
198	GO:0008152	metabolic process	GO:0031399	regulation of protein modification process	3.89844	na
198	GO:0008152	metabolic process	GO:0016311	dephosphorylation	3.73745	na
198	GO:0008152	metabolic process	GO:0006636	unsaturated fatty acid biosynthetic process	7.21651	na
198	GO:0008152	metabolic process	GO:0033559	unsaturated fatty acid metabolic process	7.21651	na
198	GO:0008152	metabolic process	GO:0032268	regulation of cellular protein metabolic process	3.3004	na
198	GO:0008152	metabolic process	GO:0051246	regulation of protein metabolic process	3.26112	na
198	GO:0008152	metabolic process	GO:0044283	small molecule biosynthetic process	1.90854	na
198	GO:0008152	metabolic process	GO:0060255	regulation of macromolecule metabolic process	1.71203	na
198	GO:0008152	metabolic process	GO:0006655	phosphatidylglycerol biosynthetic process	6.9713	na
198	GO:0008152	metabolic process	GO:0009072	aromatic amino acid family metabolic process	3.17035	na
198	GO:0008152	metabolic process	GO:0046471	phosphatidylglycerol metabolic process	6.77156	na
198	GO:0048518	positive regulation of biological process	GO:0009891	positive regulation of biosynthetic process	2.45489	na
198	GO:0048518	positive regulation of biological process	GO:0009893	positive regulation of metabolic process	2.31057	na
198	GO:0050896	response to stimulus	GO:0010218	response to far red light	6.22952	na
198	GO:0050896	response to stimulus	GO:0009637	response to blue light	4.8973	na
*GO pathways involved in chloroplast development and function are highlighted with red color.
