# Supplementary material for: MORF2-mediated plastidial retrograde signaling is involved in stress response and skotomorphogenesis beyond RNA editing
Source: Front Plant Sci. 2023 Mar 28;14:1146922. doi: 10.3389/fpls.2023.1146922 (PMC10086144; doi:10.3389/fpls.2023.1146922)
Supplement: Supplementary file 13 [file Table_6.xlsx]

## Sheet: krab_DEX025_vs_krab_DMSO_deg_up
Table S6. Overrepresented GO pathways in upregulated SDEGs of KRAB (+0.25 microM Dex) identified from comparison with KRAB (+DMSO) at 1e-5 P-value cutoff (Fisher's exact test).
Number of Sig Go	Ancestor GO	Ancestor GO Term	GO	GO Term	KRAB (+Dex)/KRAB (+DMSO)	P-value
1	GO:0050896	response to stimulus	GO:0043207	response to external biotic stimulus	4.20323	3.1e-06
2	GO:0044419	biological process involved in interspecies interaction between organisms	GO:0051707	response to other organism	4.20323	3.1e-06
3	GO:0050896	response to stimulus	GO:0009607	response to biotic stimulus	4.19958	3.2e-06
4	GO:0044419	biological process involved in interspecies interaction between organisms	GO:0044419	biological process involved in interspecies interaction between organisms	4.17781	3.4e-06
5	GO:0050896	response to stimulus	GO:0006952	defense response	3.98478	9.7e-06
