# Supplementary material for: MORF2-mediated plastidial retrograde signaling is involved in stress response and skotomorphogenesis beyond RNA editing
Source: Front Plant Sci. 2023 Mar 28;14:1146922. doi: 10.3389/fpls.2023.1146922 (PMC10086144; doi:10.3389/fpls.2023.1146922)
Supplement: Supplementary file 14 [file Table_7.xlsx]

## Sheet: krab_DEX025_vs_krab_DMSO_deg_up
Table S7. Overrepresented GO pathways in downregulated SDEGs of KRAB (+0.25 microM Dex) identified from comparison with KRAB (+DMSO) at 1e-2 P-value cutoff (Fisher's exact test).
Number of Sig Go	Ancestor GO	Ancestor GO Term	GO	GO Term	KRAB (+0.25 microM Dex)/KRAB(+DMSO)	P-value
1	GO:0032502	developmental process	GO:0001763	morphogenesis of a branching structure	497.074	0.003
2	GO:0051179	localization	GO:0006814	sodium ion transport	148.889	0.0092
