# Supplementary material for: MORF2-mediated plastidial retrograde signaling is involved in stress response and skotomorphogenesis beyond RNA editing
Source: Front Plant Sci. 2023 Mar 28;14:1146922. doi: 10.3389/fpls.2023.1146922 (PMC10086144; doi:10.3389/fpls.2023.1146922)
Supplement: Supplementary file 15 [file Table_8.xlsx]

## Sheet: Table S5
Table S8. Enrichment analysis of SAGs in SDEGs of P1-12 (+0.25 mM Dex)
	# of SAGs	# of Not SAGs	Percentage of SAGs (%)	Over representation assay (Fisher Exact Test)
SDEGs	46	2777	1.6	5.79e-09
Expressed Genes	90	16977	0.5
