# Supplementary material for: MORF2-mediated plastidial retrograde signaling is involved in stress response and skotomorphogenesis beyond RNA editing
Source: Front Plant Sci. 2023 Mar 28;14:1146922. doi: 10.3389/fpls.2023.1146922 (PMC10086144; doi:10.3389/fpls.2023.1146922)
Supplement: Supplementary file 16 [file Table_9.xlsx]

## Sheet: Table S6
Table S9. List of significantly differentially expressed SAGs in P1-12 (+0.25 microM Dex)
Number*	AGI	logFC	Gene Name
1	AT1G01720	4.08435	ATAF1
2	AT1G02220	1.59295	ANAC003 transcription factor
3	AT1G02340	1.37154	HFR1 transcription factor
4	AT1G05340	1.81245	unknown protein
5	AT1G13300	1.05695	HRS1
6	AT1G17020	2.24177	SRG1 (SENESCENCE-RELATED GENE 1)
7	AT1G30700	1.40615	FAD-binding domain-containing protein
8	AT1G56010	2.58309	ANAC022 transcription factor
9	AT1G62300	2.06912	WRKY6 transcription factor
10	AT1G73260	1.7591	ATKTI1
11	AT1G74590	1.30453	GSTU10
12	AT2G15480	1.15285	UGT73B5
13	AT2G18050	4.52595	HIS1-3 (HISTONE H1-3)
14	AT2G37750	1.38581	unknown protein
15	AT2G45210	2.18357	auxin-responsive protein-related
16	AT3G01970	3.19838	WRKY45 transcription factor
17	AT3G04070	1.71541	SHYG/ANAC047 transcription factor
18	AT3G10500	3.22094	ANAC053 transcription factor
19	AT3G14060	1.71549	unknown protein
20	AT3G15500	1.45547	ANAC055
21	AT3G29035	1.31921	ANAC059 transcription factor
22	AT3G62590	2.08805	lipase class 3 family protein
23	AT4G01390	-1.66098	Unknown protein
24	AT4G02280	3.70942	ATSUS3
25	AT4G02380	1.44079	SAG21
26	AT4G03320	1.51924	tic20-IV
27	AT4G10380	1.07028	NLM6
28	AT4G11650	1.65164	OSM34 (osmotin 34)
29	AT4G15610	2.25179	integral membrane family protein
30	AT4G17670	-1.13087	senescence-associated protein-related
31	AT4G21120	1.52482	CAT1
32	AT4G23680	1.38993	major latex protein-related / MLP-related
33	AT4G23700	2.59576	CHX17
34	AT4G33150	1.06228	LKR
35	AT5G04340	2.38946	ZAT6 transcription factor
36	AT5G07100	2.1341	WRKY26 transcription factor
37	AT5G07680	1.67956	ANAC079 transcription factor
38	AT5G13080	1.75842	WRKY75
39	AT5G13170	3.95859	SAG29
40	AT5G13330	2.31592	Rap2.6L
41	AT5G25110	1.28129	SnRK3.25
42	AT5G39610	1.6039	ORE1/ANAC092 transcription factor
43	AT5G51070	1.22153	SAG15/ERD1
44	AT5G52310	-1.11385	COR78
45	AT5G61430	1.15195	ANAC100 transcription factor
46	AT5G63790	1.07918	ANAC102 transcription factor
*Three downregulated SAGs are highlighted with red color.
