# Supplementary material for: MORF2-mediated plastidial retrograde signaling is involved in stress response and skotomorphogenesis beyond RNA editing
Source: Front Plant Sci. 2023 Mar 28;14:1146922. doi: 10.3389/fpls.2023.1146922 (PMC10086144; doi:10.3389/fpls.2023.1146922)
Supplement: Supplementary file 17 [file Table_10.xlsx]

## Sheet: Table S7
Table S10. Expression comparison of photosynthesis genes among morf2-2, P1-12 (+0.25 microM Dex), Col6-3 (+NF), gun1-9 (+NF), and Col6-3.
AGI*	Z-score					Expression (log2(CPM))
	morf2-2	Col6-3 (+NF)	P1-12(+0.25 microM Dex)	gun1-9(+NF)	Col6-3	morf2-2	Col6-3 (+NF)	P1-12(+0.25 microM Dex)	gun1-9(+NF)	Col6-3
AT5G45040	0.13989	-0.317453	-0.718738	1.66499	-0.768688	2.30519	2.12651	1.96974	2.90102	1.95023
AT1G76570	-0.786424	0.393427	-1.30088	1.07036	0.623516	3.22682	5.34273	2.30421	6.55672	5.75536
AT5G01920	-1.0713	-0.371263	-0.676927	1.13089	0.988605	5.66032	6.30365	6.02275	7.68411	7.55336
AT5G23120	-0.972634	-0.336618	-0.818186	0.999507	1.12793	6.67961	7.63458	6.91151	9.64076	9.83359
AT1G45474	-1.08746	-0.240365	-0.758344	0.977809	1.10836	5.24335	6.44134	5.70879	8.16413	8.34876
AT4G03280	-1.12357	-0.457837	-0.4919	0.775212	1.2981	7.36823	8.5045	8.44636	10.6091	11.5015
AT1G68830	-1.16735	-0.509837	-0.383952	0.80057	1.26057	5.71002	6.41303	6.54762	7.81411	8.30593
AT1G10960	-1.27707	-0.0594326	-0.610764	0.753847	1.19342	5.8797	7.61672	6.83021	8.7769	9.40398
AT1G19150	-0.909242	-0.692568	-0.508734	0.733078	1.37747	3.08809	3.56715	3.9736	6.71923	8.14396
AT4G39710	-0.840019	-0.643595	-0.643269	0.743642	1.38324	2.85783	3.29837	3.2991	6.40965	7.84414
AT1G70760	-0.816922	-0.635014	-0.692648	0.798418	1.34617	3.92696	4.23709	4.13883	6.68089	7.61472
AT2G26500	-1.01365	-0.420147	-0.676952	0.820731	1.29001	7.14894	8.01373	7.63954	9.82181	10.5056
AT2G39470	-0.946618	-0.488182	-0.703551	0.863825	1.27453	4.26989	5.18057	4.75274	7.86631	8.68216
AT1G32550	-0.882707	-0.380116	-0.850669	0.812535	1.30096	3.57576	4.28304	3.62085	5.96141	6.64875
AT5G51545	-0.886903	-0.42333	-0.780141	0.69824	1.39213	4.59915	4.96079	4.68243	5.83573	6.37704
AT5G13120	-0.839988	-0.548161	-0.767265	0.874799	1.28061	5.90427	6.16235	5.96858	7.42074	7.77962
AT1G14150	-1.07755	-0.110804	-0.81888	0.737579	1.26965	2.34133	4.45215	2.90612	6.30454	7.46629
AT4G37925	-1.06987	-0.136371	-0.77958	0.634243	1.35158	2.71164	4.65383	3.3156	6.25712	7.74957
AT1G74880	-1.01582	-0.019472	-0.925398	0.672747	1.28794	3.71901	5.62069	3.89159	6.94189	8.11608
AT4G14890	-0.951113	-0.0711184	-0.964696	0.688712	1.29822	4.4998	5.78867	4.4799	6.90155	7.79425
AT5G58260	-0.872809	-0.316212	-0.923081	0.889246	1.22286	3.03359	4.20598	2.9277	6.74509	7.44778
AT3G55330	-0.937925	-0.262426	-0.903729	0.949257	1.15482	5.06168	6.24136	5.1214	8.35743	8.71643
AT1G02910	-0.910506	-0.14595	-1.0019	0.912013	1.14634	5.2364	5.82122	5.16649	6.63047	6.80972
AT2G05620	-0.986228	-0.0677813	-0.968466	0.870465	1.15201	5.2506	6.68332	5.27831	8.14694	8.58613
AT1G15700	0.0659388	0.391264	1.16968	-1.57207	-0.0548198	2.71786	2.78078	2.93134	2.40105	2.6945
AT2G27510	0.627398	-0.106872	1.30957	-0.594633	-1.23547	5.99552	5.50242	6.45364	5.17486	4.74451
AT3G15095	-0.869443	-0.179359	0.794962	-1.00173	1.25557	5.03057	5.40834	5.9417	4.95815	6.19385
AT1G64770	-1.36857	-0.742264	0.515531	0.660194	0.935109	5.06457	5.95086	7.73078	7.9355	8.32453
AT1G79040	-1.36149	-0.311982	-0.148657	0.482795	1.33934	8.52566	10.1907	10.4499	11.4517	12.8106
AT1G60950	-1.30098	-0.455018	-0.155848	0.603399	1.30845	7.51734	9.01844	9.5493	10.8965	12.1476
AT4G32260	-1.28464	-0.332837	-0.339909	0.656433	1.30095	7.11431	8.62566	8.61443	10.1965	11.2199
AT1G20340	-1.10786	-0.463937	-0.355235	0.42756	1.49947	7.78433	9.01854	9.22689	10.7273	12.7818
AT2G40100	-1.51263	-0.244785	-0.00269642	0.653065	1.10704	2.09031	3.87353	4.21403	5.13636	5.77488
AT5G01530	-1.17228	-0.778086	-0.00731325	0.750753	1.20692	8.03506	8.78594	10.2541	11.6981	12.5671
AT4G27800	-1.21958	-0.602134	-0.222185	0.944785	1.09912	5.6698	6.33197	6.73945	7.99095	8.15647
AT5G66570	-1.1312	-0.661435	-0.256065	0.78071	1.26799	9.02061	9.86354	10.5909	12.4513	13.3256
AT2G05100	-0.608142	-1.42114	0.392426	0.57671	1.06015	6.50454	4.11873	9.44077	9.98157	11.4003
AT2G05070	-0.680258	-1.39028	0.451708	0.597269	1.02156	4.26976	1.35214	8.92121	9.51934	11.2628
AT2G34420	-0.567215	-1.42827	0.553479	0.338718	1.10329	8.5515	5.95229	11.9345	11.2862	13.5941
AT1G29920	-0.43347	-1.51652	0.523139	0.381268	1.04558	5.71128	0.188315	10.5895	9.866	13.2536
AT5G54270	-0.498873	-1.42277	0.274053	0.440072	1.20751	7.32738	4.25674	9.89626	10.448	12.9987
AT1G29910	-0.570525	-1.36923	0.660525	0.117496	1.16173	5.94819	2.93457	10.5931	8.5442	12.4843
AT4G12800	-0.920855	-1.05113	0.0350388	0.676878	1.26007	7.2581	6.94522	9.55395	11.0955	12.4962
AT1G44575	-1.01145	-0.997085	0.0426787	0.826936	1.13892	6.23327	6.2694	8.88444	10.8569	11.6415
AT3G16140	-0.926686	-1.14232	0.222767	0.720105	1.12613	5.34641	4.85567	7.96233	9.09418	10.0182
AT2G20260	-1.04987	-1.01678	0.246869	0.638607	1.18117	4.8209	4.88726	7.421	8.20648	9.29438
AT4G11960	-0.989366	-0.973369	0.229876	0.35679	1.37607	4.76622	4.77182	5.19371	5.23821	5.5956
AT1G29930	-0.882151	-1.13601	0.339212	0.38847	1.29048	8.71856	7.96648	12.337	12.483	15.1553
AT4G02770	-0.896028	-1.08615	0.301132	0.333679	1.34737	6.69233	6.25773	9.4289	9.5033	11.8205
AT1G03130	-0.958171	-1.05212	0.32786	0.36573	1.3167	5.04488	4.80797	8.2878	8.38329	10.7813
AT3G47470	-0.692926	-1.28205	0.296043	0.404075	1.27486	8.42433	6.972	10.8623	11.1287	13.2754
AT4G05180	-0.702715	-1.29174	0.317017	0.432389	1.24505	5.83611	4.17239	8.71639	9.04227	11.3377
AT3G54890	-0.733307	-1.27384	0.310484	0.458543	1.23812	7.75941	6.31307	10.5524	10.9485	13.0345
AT1G15820	-0.759393	-1.25668	0.312629	0.467352	1.23609	7.11727	5.77421	10.0126	10.4304	12.5066
AT1G76100	-0.810518	-1.20212	0.391626	0.346405	1.2746	2.75939	1.68846	6.04699	5.92332	8.46174
AT1G61520	-0.696424	-1.29287	0.200923	0.574814	1.21355	8.04886	6.62868	10.1855	11.0758	12.5967
AT1G52230	-0.740628	-1.20503	0.0935669	0.554912	1.29718	5.37802	4.09998	7.67374	8.94336	10.9861
AT1G55670	-0.889245	-1.08867	0.150356	0.506695	1.32087	6.70005	6.2209	9.19786	10.054	12.0102
AT3G08940	-0.828414	-1.17141	0.251794	0.455501	1.29253	5.91571	4.93537	9.00307	9.58528	11.9776
AT1G08380	-0.764788	-1.21798	0.238799	0.451344	1.29263	6.69768	5.54385	9.25282	9.79396	11.9359
AT1G30380	-0.763229	-1.19938	0.213469	0.42531	1.32383	6.50791	5.48804	8.79177	9.28713	11.3882
AT4G10340	-0.748814	-1.22451	0.198647	0.483827	1.29085	8.19186	7.02059	10.5247	11.2269	13.2139
AT3G16250	-0.627184	-1.13624	-0.2613	0.69808	1.32665	2.08369	0.632548	3.12668	5.86152	7.65333
AT3G01440	-0.681149	-1.01488	-0.352396	0.647479	1.40094	0.679975	-0.283703	1.62928	4.51653	6.69224
AT4G09650	-0.92376	-0.926393	-0.076537	0.501533	1.42516	6.29772	6.29229	8.04632	9.23941	11.1457
AT1G06680	-0.970893	-0.90333	-0.0459929	0.515342	1.40487	8.12872	8.26182	9.95075	11.0566	12.8089
AT1G31330	-0.943724	-0.983857	0.0485232	0.507309	1.37175	7.53858	7.44819	9.77357	10.807	12.7541
AT3G27690	-0.918078	-0.992534	0.0416423	0.474187	1.39478	1.46183	1.12846	5.75883	7.69548	11.8173
AT4G28750	-1.08187	-0.876017	0.0640134	0.583141	1.31073	5.90536	6.40858	8.70662	9.97571	11.7544
AT3G61470	-1.01984	-0.951959	0.0870149	0.57502	1.30976	7.40227	7.55911	9.95959	11.0871	12.7847
AT1G18730	-0.87136	-0.956526	-0.174603	0.620245	1.38224	3.56149	3.4048	4.84344	6.30587	7.70786
AT1G20020	-0.911529	-0.907969	-0.155053	0.556439	1.41811	6.80438	6.8099	7.97714	9.08016	10.416
AT4G21280	-0.932556	-0.946968	-0.107419	0.641279	1.34566	6.72695	6.69775	8.39861	9.91542	11.3425
AT4G04640	-1.04666	-0.824101	-0.108971	0.633618	1.34611	7.39207	7.74891	8.89552	10.0862	11.2285
AT5G43750	-0.902634	-0.886856	-0.296405	0.782752	1.30314	4.29028	4.31802	5.35612	7.25344	8.16837
AT4G22890	-0.982165	-0.845613	-0.218207	0.723281	1.3227	6.2099	6.42522	7.41453	8.89909	9.84428
AT1G15980	-0.973987	-0.80027	-0.303831	0.756753	1.32134	5.07489	5.37322	6.22578	8.04718	9.01676
AT5G66190	-0.960121	-0.830411	-0.274691	0.732146	1.33308	7.11686	7.34548	8.32495	10.0995	11.1587
*The photosynthesis genes are ordered according to the row names shown in Figure 3F.
