# Supplementary material for: MORF2-mediated plastidial retrograde signaling is involved in stress response and skotomorphogenesis beyond RNA editing
Source: Front Plant Sci. 2023 Mar 28;14:1146922. doi: 10.3389/fpls.2023.1146922 (PMC10086144; doi:10.3389/fpls.2023.1146922)
Supplement: Supplementary file 18 [file Table_11.xlsx]

## Sheet: Table S8
Table S11. Comparison of expression changes of “gold standard” ethylene-regulated genes in P1-12 (+0.25 microM Dex) with three ethylene-regulated transcriptomes*
AGI**	Row Z-score				Relative Expression (log2(FC))
	P1-12 (+0.25 microM Dex)	Feng et al.	Stepanova et al.	Harkey et al.	P1-12 (+0.25 microM Dex)	Feng et al.	Stepanova et al.	Harkey et al.
AT4G30400	-0.509964	-0.723665	-0.236218	1.46985	-0.651232	-0.66	-0.64	-0.57
AT5G01220	-0.400877	-0.993464	0.0337569	1.36058	-1.21155	-1.35	-1.11	-0.8
AT2G43140	-0.469081	-0.955594	0.0596685	1.36501	1.66835	1.4	1.96	2.68
AT1G30690	-0.332022	-1.02518	0.00119399	1.35601	-1.09116	-1.26	-1.01	-0.68
AT5G44670	-0.431591	-1.20763	0.896592	0.742625	-1.14758	-1.45	-0.63	-0.69
AT1G55330	0.205688	-1.46176	0.501383	0.754692	-1.18347	-2.5	-0.95	-0.75
AT4G12730	0.248869	-1.43107	0.281827	0.900374	-0.95078	-2.01	-0.93	-0.54
AT5G64620	-0.0477472	-1.29267	0.207416	1.133	-1.80984	-2.98	-1.57	-0.7
AT1G14290	0.0848532	-1.25107	-0.0282844	1.1945	-1.09559	-1.62	-1.14	-0.66
AT1G70370	1.05057	0.0406039	-1.3516	0.260426	-0.784331	-1.06	-1.44	-1
AT4G21400	0.424759	-0.231742	-1.26853	1.07551	1.76128	1.47	1.01	2.05
AT2G34070	0.545783	-0.485245	-1.14041	1.07987	-0.726735	-1.01	-1.19	-0.58
AT1G62430	0.546161	-1.35082	-0.123615	0.928278	-0.623592	-0.84	-0.7	-0.58
AT4G11820	0.824409	-1.30289	-0.264918	0.7434	-0.552684	-1.27	-0.92	-0.58
AT2G47500	0.877013	-1.03992	-0.672255	0.83516	-0.518616	-1.04	-0.94	-0.53
AT3G12110	0.928387	-0.931505	-0.795433	0.79855	-0.853207	-1.81	-1.74	-0.92
AT2G26730	0.927444	-1.13967	-0.533612	0.745834	-0.643031	-0.95	-0.86	-0.67
AT5G08330	1.06124	-1.07056	-0.598512	0.607832	-0.810662	-2.03	-1.76	-1.07
AT2G28410	1.07008	-1.08713	-0.571529	0.588578	-0.757936	-1.26	-1.14	-0.87
AT2G16580	0.396786	-1.10312	-0.476363	1.1827	-1.00317	-1.41	-1.24	-0.79
AT4G02290	0.317748	-1.09925	-0.441503	1.22301	-1.58439	-2.64	-2.15	-0.91
AT5G23400	0.456832	-0.952681	-0.690364	1.18621	-1.14147	-1.84	-1.71	-0.78
AT2G42280	0.243291	-0.941163	-0.602776	1.30065	1.15005	0.59	0.75	1.65
AT3G05900	0.72554	-1.47693	0.30512	0.446273	-0.881722	-2.13	-1.12	-1.04
AT5G15150	0.681048	-1.48594	0.356386	0.448502	-0.528041	-2.41	-0.81	-0.73
AT2G18980	0.867136	-1.44019	0.356322	0.216729	0.101636	-3.7	-0.74	-0.97
AT1G76240	0.797187	-1.43926	0.52949	0.112579	-0.448845	-2.38	-0.68	-1.04
AT4G25250	1.14243	-1.28247	-0.0719507	0.211999	0.0577336	-4.81	-2.38	-1.81
AT4G22460	1.16015	-1.2802	-0.0029932	0.123047	0.948498	-4.86	-1.82	-1.52
AT5G24100	1.08775	-1.3031	-0.110898	0.326242	0.129741	-3.48	-1.68	-1.02
AT4G01140	1.11152	-1.27704	-0.162174	0.327691	-0.371943	-3.2	-1.88	-1.3
AT4G15290	1.05156	-1.3588	0.172111	0.135132	0.149131	-3.11	-1.04	-1.09
AT5G10430	1.0464	-1.35653	0.0634536	0.246677	0.147535	-3	-1.14	-0.9
AT2G18800	0.941146	-1.41236	0.170594	0.300622	-0.297014	-4.46	-1.66	-1.43
AT2G20750	1.34391	-0.83336	-0.684861	0.174311	0.535324	-3.57	-3.29	-1.67
AT2G46150	1.2723	-0.853745	-0.740681	0.322127	0.18038	-1.7	-1.6	-0.66
AT3G21680	1.34654	-0.700943	-0.816309	0.170711	0.534591	-2.66	-2.84	-1.3
AT2G17300	1.16414	-0.947008	-0.710392	0.493264	-0.0978863	-2.15	-1.92	-0.75
AT4G00430	1.18366	-0.987758	-0.647538	0.451633	-0.820287	-1.65	-1.52	-1.1
AT5G02230	1.42061	-0.517684	-0.842759	-0.0601699	-9.74158e-05	-1.61	-1.88	-1.23
AT5G59220	1.39907	-0.971029	-0.277693	-0.150345	-0.124988	-1.8	-1.31	-1.22
AT3G55950	1.35526	-1.00719	-0.384134	0.0360631	0.410444	-1.22	-0.79	-0.5
AT2G43290	1.36092	-0.949572	-0.489928	0.0785776	0.240151	-1.67	-1.29	-0.82
AT2G48030	1.28483	-1.15788	-0.0788882	-0.0480598	-0.257642	-1.05	-0.7	-0.69
AT3G49190	1.27392	-1.14941	-0.217565	0.0930487	0.178453	-1.85	-1.07	-0.81
AT5G16590	1.32815	-1.07634	-0.277249	0.0254353	0.245968	-1.74	-1.08	-0.83
AT4G23870	1.24312	-1.11162	-0.390016	0.258516	0.117927	-2.46	-1.67	-0.96
AT3G59370	1.28744	-1.09234	-0.352757	0.157661	0.239166	-4.33	-2.91	-1.93
AT5G54380	1.20356	-1.21115	-0.201811	0.209399	-0.368119	-1.66	-1.12	-0.9
AT1G78070	1.23854	-1.15996	-0.281599	0.203011	-0.458106	-1.25	-0.96	-0.8
AT1G77380	1.34347	-1.00784	0.0801907	-0.415823	2.56953	1.1	1.78	1.47
AT5G57710	1.40379	0.00294679	-0.562105	-0.844631	1.04917	0.95	0.91	0.89
AT5G13330	1.39832	0.0440988	-0.756316	-0.686104	2.32438	1.36	0.79	0.84
AT5G42590	1.48664	-0.328916	-0.654929	-0.50279	-0.329313	-2	-2.3	-2.16
AT1G52880	1.48566	-0.317703	-0.654051	-0.513906	0.0833918	-0.56	-0.68	-0.63
AT1G72230	1.49386	-0.38065	-0.600594	-0.512616	-0.713866	-1.14	-1.19	-1.17
AT3G14230	1.47932	-0.26083	-0.633783	-0.584711	3.03303	1.26	0.88	0.93
AT5G22850	1.46766	-0.298002	-0.776045	-0.393611	0.548057	-0.56	-0.86	-0.62
AT4G02810	1.45971	-0.231423	-0.789286	-0.439	0.713521	-0.59	-1.02	-0.75
AT1G50420	1.28056	0.174867	-0.359997	-1.09543	0.86538	0.7	0.62	0.51
AT3G16570	1.48471	-0.647139	-0.304611	-0.532963	0.983874	-1.07	-0.74	-0.96
AT5G42580	1.47634	-0.633821	-0.24271	-0.599812	-0.899079	-2.14	-1.91	-2.12
AT3G57070	1.4934	-0.575358	-0.36595	-0.55209	0.109119	-0.78	-0.69	-0.77
AT3G58620	1.45765	-0.733014	-0.168142	-0.556491	0.972022	-1.51	-0.87	-1.31
AT1G55210	1.4861	-0.654347	-0.509192	-0.322565	0.202221	-0.83	-0.76	-0.67
AT4G12330	1.47154	-0.377484	-0.330713	-0.763345	0.711344	-0.87	-0.83	-1.2
AT1G25530	0.48368	0.96726	-1.34911	-0.101833	1.2643	1.4	0.75	1.1
AT1G33790	0.531252	1.14418	-0.787267	-0.888164	2.40476	2.83	1.49	1.42
AT1G76470	-0.358874	0.0364681	1.3482	-1.02579	1.57873	2.07	3.7	0.75
AT5G03730	-0.40577	0.358326	1.18687	-1.13943	0.810224	1.05	1.31	0.58
AT1G04310	-0.931638	0.415918	1.21339	-0.697671	0.194343	2.07	3.18	0.52
AT3G52340	-0.716778	0.624675	1.06874	-0.976634	0.84311	1.84	2.17	0.65
AT5G25350	-1.07513	1.11301	0.530866	-0.568748	1.07343	1.75	1.57	1.23
AT4G14640	-1.10766	0.946552	0.737878	-0.576771	0.491179	2.46	2.26	1
AT4G15550	-1.09067	1.00119	0.678792	-0.589319	0.313486	2.26	1.96	0.78
AT5G39610	-0.387543	1.0691	0.517871	-1.19943	1.61294	2.3	2.04	1.23
AT1G25560	-0.760526	1.34289	0.182462	-0.764825	0.971815	1.86	1.37	0.97
AT1G08500	0.970789	-0.676485	0.73507	-1.02937	-0.526484	-1.18	-0.62	-1.32
AT2G19590	0.430729	-0.269654	1.08753	-1.24861	2.98479	2.67	3.28	2.23
AT2G41230	0.256948	0.0843835	1.02696	-1.36829	4.40562	4.25	5.1	2.94
AT3G11210	-1.20963	0.433704	1.11172	-0.335794	-0.853902	2.2	3.46	0.77
AT1G60000	-1.24442	0.399444	1.10618	-0.261199	0.0100378	1.08	1.54	0.65
AT3G23150	-1.15371	0.295405	1.20804	-0.349735	1.28906	2.21	2.79	1.8
AT2G42850	-1.18162	0.541118	1.06384	-0.423337	0.15004	2.49	3.2	1.18
AT5G40100	-1.00227	-0.0694512	1.37739	-0.30567	0.148168	0.78	1.76	0.62
AT4G03140	-1.15972	-0.0312247	1.28282	-0.091873	-0.166436	0.95	2.25	0.89
AT5G05880	-1.33544	0.209247	1.08207	0.0441185	0.185191	0.84	1.21	0.77
AT4G30420	-1.2728	0.146525	1.16491	-0.0386355	0.540078	1	1.33	0.94
AT5G10950	-1.3056	0.0698079	1.13119	0.104607	-0.0204809	0.77	1.38	0.79
AT1G50110	-1.3556	-0.0290703	1.0108	0.373878	-0.160541	0.86	1.66	1.17
AT5G64110	-1.29971	-0.109804	1.09548	0.314033	0.601611	1.5	2.41	1.82
AT5G43170	-1.31227	-0.143876	1.04197	0.414171	0.605005	0.94	1.28	1.1
AT1G72360	-1.33195	0.0982561	0.139743	1.09395	0.970533	1.66	1.68	2.14
AT1G51800	-1.21397	-0.0343982	0.0134987	1.23487	0.227454	0.72	0.74	1.25
AT3G22800	-1.35003	-0.112716	0.513544	0.949203	0.305585	0.76	0.99	1.15
AT4G21680	-1.23079	1.20786	-0.102476	0.125408	0.455849	1.74	1.05	1.17
AT3G23030	-1.36336	1.03155	0.0607319	0.271075	0.119862	1.6	1	1.13
AT1G62380	-1.37792	1.01204	0.254262	0.111621	-0.650822	2.03	1.18	1.02
AT5G02760	-1.37333	1.02585	0.198502	0.148978	-3.20556	5.03	2.19	2.02
AT5G25190	-1.33984	1.06147	0.279481	-0.00111645	-2.32029	2.9	1.2	0.59
AT2G47550	-1.39409	0.961903	0.353671	0.078518	-0.0937495	3.16	2.32	1.94
AT5G40540	-1.04585	1.3567	-0.248348	-0.062501	0.0779734	1.5	0.55	0.66
AT5G20820	-1.46435	0.792035	0.370471	0.301844	-0.993073	3.61	2.75	2.61
AT5G43700	-1.47477	0.740032	0.428552	0.306185	-0.930963	1.06	0.78	0.67
AT3G21510	-1.46813	0.742629	0.485083	0.240415	-0.216788	1.5	1.3	1.11
AT2G16060	-1.49428	0.562877	0.556607	0.3748	-1.42136	1.86	1.85	1.56
AT4G38410	-1.46069	0.394987	0.799782	0.265922	-0.173129	2.99	3.68	2.77
AT3G25740	-1.48146	0.297103	0.680698	0.503654	-1.14825	0.66	1.05	0.87
AT5G40590	-1.49558	0.412954	0.598985	0.483646	-1.26962	3.86	4.36	4.05
AT3G22750	-1.48682	0.329648	0.503906	0.653271	0.42032	1.15	1.22	1.28
AT3G54040	-1.48209	0.323383	0.462034	0.696674	-0.212822	1.48	1.61	1.83
AT4G34740	-1.48071	0.467642	0.312067	0.701006	-0.231883	0.77	0.69	0.89
AT1G22740	-1.48671	0.51356	0.32468	0.648475	-1.52131	-0.78	-0.85	-0.73
AT3G26760	-1.43608	0.627957	0.733321	0.0747976	0.0964163	0.88	0.92	0.67
AT2G28690	-1.45701	0.526229	0.754373	0.176409	-1.85183	2.06	2.51	1.37
AT3G59900	-1.36897	0.492282	0.937992	-0.0613066	-1.6662	4.89	6.46	2.94
AT3G19200	-1.40415	0.507227	0.877915	0.0190041	-0.524078	1.59	2	1.05
AT2G26070	-1.24795	0.833195	0.782878	-0.368128	-0.308835	3	2.92	1.09
AT3G10120	-1.22675	0.757764	0.871245	-0.402262	0.166112	1.74	1.83	0.82
AT2G31180	-1.28784	0.653752	0.914142	-0.280058	0.00762149	2.17	2.46	1.13
AT2G40940	-1.3094	0.694013	0.861976	-0.246585	0.543616	1.14	1.19	0.86
AT5G03670	-1.3966	0.878993	0.526126	-0.00851944	-0.368131	1.76	1.43	0.93
AT3G25730	-1.41554	0.742655	0.666829	0.00606043	0.227621	2.22	2.15	1.54
AT5G12170	-1.31036	0.994019	0.508061	-0.191719	0.534517	1.72	1.47	1.11
AT5G53980	-1.29002	0.995263	0.535874	-0.241117	0.12056	4.15	3.34	1.97
AT2G39980	-1.34983	0.86692	0.63504	-0.152135	0.997256	4.63	4.25	2.96
AT4G27900	-1.2821	0.914855	0.658924	-0.291678	0.0182172	1.22	1.08	0.56
AT2G44080	-1.29033	0.925845	0.635808	-0.271327	0.778727	4.37	3.9	2.43
*Relative expression data from Feng et al., Stepanova et al., and Harkey et al. were extracted from Harkey et al., Front Plant Sci 2019(10), 1094.
**The "gold standard" genes are ordered according to the row names shown in Figure 5G.
