# Supplementary material for: MORF2-mediated plastidial retrograde signaling is involved in stress response and skotomorphogenesis beyond RNA editing
Source: Front Plant Sci. 2023 Mar 28;14:1146922. doi: 10.3389/fpls.2023.1146922 (PMC10086144; doi:10.3389/fpls.2023.1146922)
Supplement: Supplementary file 19 [file Table_12.xlsx]

## Sheet: Table S9
Table S12. List of SDEGs in P1-12 (+0.025 microM) predicted to be involved in GO:0009723 (response to ethylene)
AGI*	log2(FC)	PValue	FDR	Name	Function
AT1G01060	1.08754	4.77691e-05	0.00119394	LHY1	LATE ELONGATED HYPOCOTYL, LATE ELONGATED HYPOCOTYL 1, LHY, LHY1; LHY encodes a myb-related putative transcription factor involved in circadian rhythm along with another myb transcription factor CCA1
AT1G06160	2.10503	2.23802e-27	7.79625e-25	ERF59	ERF59, ETHYLENE RESPONSIVE FACTOR 59, OCTADECANOID-RESPONSIVE ARABIDOPSIS AP2/ERF 59, ORA59; encodes a member of the ERF (ethylene response factor) subfamily B-3 of ERF/AP2 transcription factor family. The protein contains one AP2 domain. There are 18 members in this subfamily including ATERF-1, ATERF-2, AND ATERF-5.
AT1G18570	3.53703	2.48542e-155	2.07793e-151	MYB51	Other names: ATMYB51, BW51A, BW51B, HIG1, HIGH INDOLIC GLUCOSINOLATE 1, MYB DOMAIN PROTEIN 51, MYB51; Encodes a member of the R2R3-MYB transcription family. Involved in indole glucosinolate biosynthesis.
AT1G19180	1.07435	2.18413e-17	3.76503e-15	JAZ1	ATJAZ1, JASMONATE-ZIM-DOMAIN PROTEIN 1, JAZ1, TIFY10A
AT1G27730	1.06652	4.66164e-05	0.00116688	STZ	SALT TOLERANCE ZINC FINGER, STZ, ZAT10
AT1G53170	1.11939	1.75083e-07	8.53519e-06	ERF8	ATERF-8, ATERF8, ERF8, ETHYLENE RESPONSE ELEMENT BINDING FACTOR 4, ETHYLENE RESPONSE FACTOR 8; encodes a member of the ERF (ethylene response factor) subfamily B-1 of ERF/AP2 transcription factor family (ATERF-8). The protein contains one AP2 domain. There are 15 members in this subfamily including ATERF-3, ATERF-4, ATERF-7, and leafy petiole.
AT1G54100	1.4448	2.11189e-47	1.60513e-44	ALDH7B4	ALDEHYDE DEHYDROGENASE 7B4, ALDH7B4
AT1G64710	1.72003	1.68316e-45	1.17267e-42	GroES-like	GroES-like zinc-binding alcohol dehydrogenase family protein
AT1G80840	1.11822	0.000136157	0.00292257	WRKY40	ATWRKY40, WRKY DNA-BINDING PROTEIN 40, WRKY40
AT2G05520	1.20728	1.7729e-13	2.10245e-11	GRP-3	ARABIDOPSIS GLYCINE RICH PROTEIN 3, ATGRP-3, ATGRP3, GLYCINE-RICH PROTEIN 3, GRP-3, GRP3; Encodes a glycine-rich protein that is expressed mainly in stems and leaves. AtGRP3 functions in root size determination during development and in Al stress.
AT2G26560	2.94404	1.93656e-39	1.11659e-36	PLP2	PATATIN-LIKE PROTEIN 2, PHOSPHOLIPASE A 2A, PLA IIA, PLA2A, PLAII ALPHA, PLP2
AT2G31230	1.74951	5.89728e-19	1.17391e-16	ERF15	ATERF15, ERF15, ETHYLENE-RESPONSIVE ELEMENT BINDING FACTOR 15; encodes a member of the ERF (ethylene response factor) subfamily B-3 of ERF/AP2 transcription factor family. The protein contains one AP2 domain. There are 18 members in this subfamily including ATERF-1, ATERF-2, AND ATERF-5.
AT2G36970	1.06214	5.43932e-06	0.000182632	UDP-Glycosyltransferase	UDP-Glycosyltransferase superfamily protein
AT2G38860	1.23186	1.28699e-30	5.24872e-28	YLS5	DJ-1E, DJ1E, YLS5; Encodes protease I (pfpI)-like protein YLS5.
AT3G04720	2.39563	1.06282e-56	1.11072e-53	PR4	Other names: ATPR4, HEL, HEVEIN-LIKE, PATHOGENESIS-RELATED 4, PR-4, PR4
AT3G23550	2.60028	1.03758e-31	4.33733e-29	DTX18	DETOXIFICATION 18, DTX18
AT3G26200	1.42096	7.26945e-15	1.00457e-12	CYP71B22	CYTOCHROME P450, FAMILY 71, SUBFAMILY B, POLYPEPTIDE 22", CYP71B22
AT3G28930	1.17126	2.13382e-15	3.21438e-13	AIG2	AIG2, AVRRPT2-INDUCED GENE 2
AT3G49620	3.00702	9.39413e-20	1.98835e-17	DIN11	DARK INDUCIBLE 11, DIN11; encodes a protein similar to 2-oxoacid-dependent dioxygenase. Expression is induced after 24 hours of dark treatment, in senescing leaves and treatment with exogenous photosynthesis inhibitor. Induction of gene expression was suppressed in excised leaves supplied with sugar. The authors suggest that the gene's expression pattern is responding to the level of sugar in the…
AT4G19690	1.45384	2.71901e-05	0.0007441	IRT1	ARABIDOPSIS IRON-REGULATED TRANSPORTER 1, ATIRT1, IRON-REGULATED TRANSPORTER 1, IRT1
AT4G37370	1.22345	6.78675e-08	3.52426e-06	CYP81D8	CYTOCHROME P450, FAMILY 81, SUBFAMILY D, POLYPEPTIDE 8", CYP81D8
AT5G04950	1.00653	1.58066e-17	2.78213e-15	NAS1	ARABIDOPSIS THALIANA NICOTIANAMINE SYNTHASE 1, ATNAS1, NAS1, NICOTIANAMINE SYNTHASE 1; Encodes a nicotianamide synthase.
AT5G27420	1.08921	2.006e-05	0.000569479	CNI1	ARABIDOPSIS TOXICOS EN LEVADURA 31, ATL31, CARBON/NITROGEN INSENSITIVE 1, CNI1; Encodes CNI1 (Carbon/Nitrogen Insensitive1) (also named as ATL31), a RING type ubiquitin ligase that functions in the Carbon/Nitrogen response for growth phase transition in Arabidopsis seedlings.
AT5G44420	5.57456	1.14073e-40	6.8122e-38	PDF1.2	LCR77, LOW-MOLECULAR-WEIGHT CYSTEINE-RICH 77, PDF1.2, PDF1.2A, PLANT DEFENSIN 1.2, PLANT DEFENSIN 1.2A; Encodes an ethylene- and jasmonate-responsive plant defensin
AT5G57220	1.22984	7.49747e-14	9.21803e-12	CYP81F2	CYTOCHROME P450, FAMILY 81, SUBFAMILY F, POLYPEPTIDE 2", CYP81F2; member of CYP81F, involved in glucosinolate metabolism. Mutants had impaired resistance to fungi.
* In total, 25 out of 124 SDEGs of p1-12(+0.025Dex) predicted to be involved in GO:0009723 (response to ethylene). However, none of them belongs to the “gold standard” group of ethylene-regulated genes (Harkey et al., 2019).
